# Supplementary material for: Regulatory Noncoding and Predicted Pathogenic Coding Variants of CCR5 Predispose to Severe COVID-19
Source: Int J Mol Sci. 2021 May 20;22(10):5372. doi: 10.3390/ijms22105372 (PMC8161088; doi:10.3390/ijms22105372)
Supplement: Supplementary file 1 [file ijms-22-05372-s001.zip]

Archive with 1 entries (1 files):
- ijms-1214236-supplementary.pdf
